# Supplementary material for: Smokeless tobacco use and its associated factors among secondary school students of Rangeli Municipality of Morang district, Nepal
Source: PLoS One. 2024 Nov 11;19(11):e0313288. doi: 10.1371/journal.pone.0313288 (PMC11554087; doi:10.1371/journal.pone.0313288)
Supplement: S1 Dataset — (CSV) [file pone.0313288.s001.csv]

CODE	Age	Sex	Grade	School_name	Type_School	Type_family	Ethnicity	Religion	Father_Edu	Mother_Edu	Father_Occu	Mother_Occu	B1	B1I	B2	B3	B4	B5	B6	B7	B8	B9	B10	B11	B12	B13	B14	B15	B16	B17	B18I	B18II	B18III	B18IV	B18V	B18VI	B18VII	B18VIII	B19I	B19II	B19III	B19IV	B19V	B20	B21I	B21II	B21III	B21IV	B21V
1	16	1	1	2	1	2	5	1	1	1	6	6	2	11	2	2	2	2	4	3	3	5	6	1	1	2	3	4	1	4	2	2	2	2	2	2	1	2	0	0	0	0	1 Packets	2	1	2	2	2	2
2	16	1	1	2	1	1	1	1	1	1	8	5	2	11	21	22	4	3	3	3	3	6	6	1	1	2	4	2	1	4	2	2	2	2	2	2	1	2	0	0	0	0	1 packets	2	1	2	2	2	2
3	19	1	1	2	1	2	2	1	1	1	8	8	2	14	0	0	1	1	2	2	2	6	1	1	2	2	1	3	3	4	2	2	2	2	2	2	2	1
4	18	1	1	2	1	2	1	1	3	1	6	6	2	18	0	0	1	1	2	3	2	6	1	1	2	2	1	3	3	3	2	2	2	2	2	2	2	1
5	17	1	1	2	1	2	2	1	3	2	6	6	2	12	0	0	1	1	2	2	2	6	1	1	3	2	1	4	3	5	2	2	2	2	2	2	2	1
6	17	1	1	2	1	1	5	1	2	3	6	6	2	9	0	0	1	1	2	2	2	6	1	1	3	2	1	1	2	5	2	2	2	2	2	2	2	1
7	18	2	1	2	1	1	2	1	3	1	6	6	1		0	0	1	1	1	1	1	1	1	1	1	2	1	1	3	5	1
8	17	2	1	2	1	1	1	1	3	1	4	6	2	17	1	2	2	2	3	4	3	6	4	3	3	2	1	1	3	5	2	2	2	2	2	2	1	2	0	0	0	0	1 packet	3	2	2	2	2	2
9	17	2	1	2	1	1	2	1	3	1	5	6	2	14	30	3	2	3	3	3	3	3	4	3	1	2	3	1	3	1	2	2	2	1	2	2	2	2	0	0	3	0	0	2	2	2	2	2	2
10	18	2	1	2	1	1	1	1	3	3	6	6	1				1	1	1	1	1	1	1	1	2	2	1	1	3	4	1
11	18	2	1	2	1	2	5	1	1	1	6	6	2	15	27	1	2	2	3	3	3	3	2	2	3	1	4	1	2	4	2	2	2	2	2	2	1	2	0	0	0	0	1 packets	4	2	1	2	2	2
12	18	2	1	2	1	1	5	1	1	1	6	5	2	16	20	1	2	2	3	3	3	3	2	3	3	2	4	1	2	5	2	2	2	2	2	2	1	2	0	0	0	0	1 packet	1	2	1	2	2	2
13	18	1	1	2	1	1	5	1	3	3	6	5	2	16	22	2	1	2	4	3	3	3	3	3	3	2	2	4	2	5	2	1	2	2	2	2	2	2	2 packets	0	0	0	0	2	2	1	2	2	2
14	15	1	1	2	1	2	5	1	3	3	6	6	2	11	0	0	1	1	2	2	2	6	1	1	2	2	1	4	1	5	2	2	2	2	2	2	2	1
15	17	1	1	2	1	2	2	1	3	1	6	6	2	12	0	0	2	1	2	2	3	5	1	1	1	2	1	4	3	5	2	2	2	2	2	2	2	1
16	17	1	1	2	1	1	3	1	3	1	5	6	2	13	0	0	1	1	2	2	2	6	1	1	3	2	1	4	1	2	2	2	2	2	2	2	2	1
17	16	1	1	2	1	1	2	1	1	1	6	5	2	15	0	0	1	1	2	2	2	5	1	1	1	2	2	1	3	5	2	2	2	2	2	2	2	1	0	0	90	0
18	16	1	1	2	1	2	2	1	1	1	6	5	2	15	1	1	2	1	3	3	3	2	6	1	2	2	2	1	2	4	2	2	2	2	2	2	1	2	0	0	0	0	1 packets	2	2	2	1	2	2
19	18	1	1	2	1	1	2	1	1	2	9	6	2	15	1	1	2	2	2	2	2	5	6	1	2	2	2	1	3	4	2	2	2	2	2	2	1	2	0	0	0	0	1 packet	2	2	2	1	2	2
20	16	1	1	2	1	1	1	1	2	2	6	5	1				1	1	1	1	1	1	1	1	3	2	1	4	2	4	1
21	19	2	1	2	1	3	5	1	3	3	6	7	2	16	25	2	2	6	4	4	3	3	4	3	2	2	4	4	2	1	2	1	2	2	2	2	2	2	5 packets	0	0	0	0	5	1	2	2	2	2
22	17	1	1	2	1	1	5	1	3	2	6	6	2	15	0	0	1	1	2	2	2	3	1	1	2	2	2	4	2	4	2	2	2	2	2	2	2	1	0	0	0	0
23	19	1	2	2	1	1	5	1	1	2	6	6	2	16	1	1	2	8	3	3	3	4	6	1	2	2	1	1	3	1	2	2	2	2	2	2	1	2	0	0	0	0	1 packets	1	2	1	2	2	2
24	18	1	2	2	1	2	5	1	3	2	5	6	2	16	5	1	2	8	3	3	3	4	6	1	2	2	1	1	3	1	2	2	2	2	2	2	1	2	0	0	0	0	1	2	2	1	2	2	2
25	19	1	2	2	1	1	2	1	2	1	6	6	2	16	10	12	2	3	3	3	4	4	3	2	2	1	2	2	2	1	2	2	2	2	2	2	1	2	0	0	0	0	1 packets	2	2	1	2	2	2
26	18	1	2	2	1	1	3	1	3	2	6	6	2	16	20	2	2	2	4	4	3	4	4	3	2	2	4	4	2	1	2	2	2	2	2	2	1	2	0	0		0	3 packets	2	1	2	2	2	2
27	18	2	2	2	1	1	2	1	2	2	6	6	2	13	0	0	1	1	2	2	2	6	1	1	3	2	1	1	3	5	2	2	2	2	2	2	2	1
28	18	2	2	2	1	1	5	1	2	1	6	6	2	14	5	1	3	8	3	3	3	2	6	3	2	2	1	1	3	4	2	2	2	2	2	2	1	2	0	0	0	0	1 packet	1	1	2	2	2	2
29	21	2	2	2	1	1	1	1	2	2	6	6	2	12	0	0	1	1	2	2	2	4	1	1	3	2	1	1	3	5	2	2	2	2	2	2	2	1
30	17	1	2	2	1	1	5	1	3	1	1	6	2	16	15	10	2	2	4	4	3	6	4	3	2	2	1	2	2	1	2	2	2	2	2	2	1	2	0	0	0	0	9 packets	2	1	2	2	2	2
31	12	2	1	1	2	1	1	1	1	1	6	6	2	15	6	1	3	2	3	3	3	3	3	3	1	2	4	4	1	4	2	2	2	2	2	2	1	2	0	0	0	0	1 packets	5	2	1	2	2	2
31	18	1	2	2	1	1	2	1	1	1	6	6	1				1	1	1	1	1	1	1	1	2	1	1	1	2	5	1
33	18	1	2	2	1	1	5	1	3	3	6	6	2	17	0	0	2	1	2	2	2	6	1	1	2	2	1	1	3	4	2	2	2	2	2	2	1	2	0	0	0	0	1	1	2	1	2	2	2
34	20	2	2	2	1	1	5	4	2	2	6	6	2	19	3	2	3	4	3	4	4	3	2	3	3	2	4	3	1	1	2	1	2	2	2	2	2	2	3 packets	0	0	0	0	1	2	2	1	2	2
35	19	1	1	3	1	1	3	1	2	1	6	5	1				1	1	1	1	1	1	1	1	1	2	1	1	3	4	1
36	18	1	1	3	1	1	3	1	2	1	7	6	1				1	1	1	1	1	1	1	1	1	2	1	1	3	4	1
37	19	1	1	3	1	1	3	1	3	5	6	6	1				1	1	1	1	1	1	1	1	1	2	1	1	3	4	1
38	16	1	1	3	1	1	3	1	1	2	6	6	1				1	1	1	1	1	1	1	1	1	2	1	1	3	4	1
39	16	1	1	3	1	1	3	1	3	3	6	6	1				1	1	1	1	1	1	1	1	1	2	1	3	3	4	1
40	16	1	1	3	1	2	3	1	3	3	6	6	1				1	1	1	1	1	1	1	1	1	2	2	3	3	4	1
41	17	2	1	3	1	1	3	1	3	1	6	5	1				1	1	1	1	1	1	1	1	1	2	1	1	3	4	1
42	17	2	1	3	1	2	3	1	2	1	6	6	1				1	1	1	1	1	1	1	1	1	2	1	1	3	4	1
43	18	2	1	3	1	2	3	1	1	1	6	6	2	10	10	2	2	2	3	4	3	3	4	2	3	2	4	1	1	3	2	2	1	2	2	1	2	2	0	2 packets	0	0	0	4	1	2	2	2	2
44	21	2	1	3	1	2	2	1	3	3	6	6	1				1	1	1	1	1	1	1	1	1	2	1	1	3	4	1
45	21	2	1	3	1	1	3	1	2	2	6	6	1				1	1	1	1	1	1	1	1	1	2	1	1	3	4	1
46	16	1	1	3	1	2	3	1	3	2	6	6	1				1	1	1	1	1	1	1	1	1	2	1	3	3	4	1
47	19	2	1	3	1	1	3	1	2	1	6	6	1				1	1	1	1	1	1	1	2	1	2	4	4	3	4	1
47	16	1	1	3	1	2	3	1	3	2	6	6	1				1	1	1	1	1	1	1	1	1	2	1	1	3	4	1
49	17	1	1	3	1	3	3	1	2	2	5	6	1				1	1	1	1	1	1	1	1	1	2	1	1	3	4	1
50	17	1	1	3	1	2	5	1	3	2	8	4	1				1	1	1	1	1	1	1	1	2	1	1	1	3	4	1
51	19	1	1	3	1	2	3	1	1	2	7	5	1				1	1	1	1	1	1	1	1	2	2	1	1	3	4	1
52	17	1	1	3	1	1	3	1	3	2	6	6	1				1	1	1	1	1	1	1	1	1	2	1	1	3	4	1
53	16	1	1	3	1	1	3	1	3	3	6	6	1				1	1	1	1	1	1	1	1	1	2	1	1	3	4	1
54	15	1	1	3	1	2	3	1	3	3	5	6	1				1	1	1	1	1	1	1	1	1	2	1	3	3	4	1
55	17	1	1	3	1	2	3	1	4	3	5	6	1				1	1	1	1	1	1	1	1	1	2	1	3	3	4	1
56	19	2	1	3	1	1	3	1	3	1	5	6	2	15	15	2	2	2	4	4	4	6	4	3	1	2	4	4	1	1	2	2	1	2	2	2	2	2	0	2 PACKETS	0	0	0	1	1	2	2	2	2
57	17	2	1	3	1	1	3	1	2	2	6	6	2	13	12	1	2	6	4	3	3	3	2	3	2	2	4	4	2	1	2	2	2	2	2	2	1	2	0	0	0	0	4	5	1	2	2	2	2
58	16	2	1	3	1	1	3	1	3	3	5	6	2	12	20	2	2	2	3	3	3	4	3	3	2	2	4	3	2	1	2	2	2	2	2	2	1	2	0	0	0	0	3 Packets	5	1	2	2	2	2
59	17	2	1	3	1	3	2	1	2	1	5	6	2	12	0	0	1	1	2	2	2	4	1	1	1	2	1	3	2	3	2	2	2	2	2	2	2	1
58	18	1	1	3	1	1	3	1	3	1	7	6	1				1	1	1	1	1	1	1	1	1	2	1	2	1	4	1
61	18	1	1	3	1	1	3	1	2	2	6	6	2	14	0	0	1	1	2	2	2	6	1	1	3	2	3	3	3	3	2	2	2	2	2	2	2	1
62	17	1	1	3	1	2	3	1	1	1	6	6	2	16	0	0	2	2	2	3	2	4	1	1	2	2	3	3	3	3	2	2	2	2	2	2	1	2	0	0	0	0	1 Packets	3	1	1	2	2	2
63	17	1	1	3	1	1	3	1	3	3	8	6	1				1	1	1	1	1	1	1	1	1	2	1	3	1	3	1
64	18	2	1	3	1	2	5	1	3	3	5	6	1				1	1	1	1	1	1	1	1	3	2	1	4	2	4	1
65	18	1	1	3	1	1	3	1	3	3	5	6	1				1	1	1	1	1	1	1	1	1	2	1	1	2	4	1
66	18	1	1	3	1	2	3	1	3	1	4	6	1				1	1	1	1	1	1	1	1	1	2	1	1	3	4	1
67	17	1	1	3	1	1	4	3	1	1	5	4	1				1	1	1	1	1	1	1	1	1	2	1	3	3	4	1
68	18	1	1	3	1	1	3	1	3	1	6	6	1				1	1	1	1	1	1	1	1	1	2	1	3	1	4	1
69	18	1	1	3	1	1	3	1	3	2	6	6	1				1	1	1	1	1	1	1	1	3	2	3	3	3	4	1
70	17	1	1	3	1	1	3	1	2	3	5	6	2	13	0	0	1	1	2	2	2	6	1	1	3	2	1	3	3	4	2	2	2	2	2	2	2	1
71	17	1	1	3	1	1	3	1	1	1	6	6	2	14	0	0	1	1	2	2	2	6	1	1	3	2	3	3	3	4	2	2	2	2	2	2	2	1
72	18	1	1	3	1	1	3	1	1	3	6	6	1				1	1	1	1	1	1	1	1	3	2	3	3	3	4	1
73	17	2	1	3	1	2	3	1	1	1	6	6	2	16	30	15	3	3	3	3	3	5	4	3	1	2	4	4	3	1	2	1	2	2	2	2	2	2	10 packets	0	0	0	0	5	1	2	2	2	2
74	16	1	1	3	1	2	2	1	1	1	6	6	2	14	1	1	2	2	3	3	3	6	6	1	2	2	3	3	3	3	2	2	2	2	2	2	1	2	0	0	0	0	1 packets	4	1	2	1	2	2
75	18	2	1	3	1	3	3	1	3	4	5	2	2	16	20	1	2	6	4	3	3	4	4	3	2	2	4	4	2	1	2	1	2	2	2	2	2	2	2 packets	0	0	0	0	2	1	1	2	2	2
76	17	1	1	3	1	2	3	1	3	1	6	6	2	13	0	0	1	1	2	2	2	6	1	1	1	2	1	4	2	3	2	2	2	2	2	2	2	1
77	16	2	1	3	1	1	3	1	1	1	5	6	2	14	0	0	1	1	2	2	2	4	1	1	2	2	1	1	3	5	2	2	2	2	2	2	2	1
78	16	1	1	3	1	2	3	1	3	1	6	6	1				1	1	1	1	1	1	1	1	1	2	1	1	2	5	1
79	17	1	1	3	1	2	2	1	3	1	6	6	2	15	0	0	1	1	2	2	2	4	1	1	1	2	1	4	2	5	2	2	2	2	2	2	2	1
80	16	1	1	3	1	1	3	1	3	3	6	6	1				1	1	1	1	1	1	1	1	1	2	1	4	2	5	1
81	17	2	1	3	1	2	3	1	3	2	6	6	2	16	10	1	2	2	4	3	4	3	2	3	1	2	3	4	3	1	2	1	2	2	2	2	1	2	1 packets	0	0	0	1	1	2	2	1	2	2
82	18	2	1	3	1	2	3	1	5	3	4	6	2	16	0	0	1	1	2	2	2	3	1	1	2	2	1	1	3	5	2	2	2	2	2	2	2	1
83	18	1	2	3	1	1	3	1	2	1	6	6	2	17	0	0	1	1	2	2	2	4	1	3	3	2	3	1	3	3	2	2	2	2	2	2	2	1
84	18	1	2	3	1	1	3	1	2	2	6	6	2	9	0	0	1	1	2	2	2	3	1	1	1	2	3	3	3	5	2	2	2	2	2	2	2	1
85	19	1	2	3	1	1	3	1	3	1	8	6	1				1	1	1	1	1	1	1	1	2	2	1	4	1	5	1
86	17	1	2	3	1	1	3	1	3	3	6	6	2	11	0	0	1	1	2	2	2	3	1	1	1	2	2	3	1	5	2	2	2	2	2	2	2	1
87	19	1	2	3	1	1	2	1	3	1	6	6	1				1	1	1	1	1	1	1	1	1	2	3	3	1	5	1
88	17	1	2	3	1	2	3	1	1	2	6	6	1				1	1	1	1	1	1	1	1	2	2	1	1	3	4	1
89	19	1	2	3	1	2	3	1	2	1	5	6	1				1	1	1	1	1	1	1	1	1	2	1	1	3	4	1
90	18	1	2	3	1	2	3	1	5	3	6	6	1				1	1	1	1	1	1	1	1	1	2	1	1	3	4	1
91	18	1	2	3	1	1	3	1	1	1	6	6	1				1	1	1	1	1	1	1	1	1	2	1	1	3	4	1
92	18	1	2	3	1	2	3	1	3	1	7	6	1				1	1	1	1	1	1	1	1	1	2	1	1	3	4	1
93	16	1	2	3	1	1	2	1	3	3	6	1	1				1	1	1	1	1	1	1	1	1	2	1	1	3	4	1
94	19	2	2	3	1	2	3	1	2	3	6	5	2	16	10	1	3	2	3	4	3	6	2	3	2	2	3	1	1	4	2	2	2	2	2	2	1	2	0	0	0	0	1 packets	4	1	2	2	2	2
95	20	2	2	3	1	1	3	1	3	1	6	5	1				1	1	1	1	1	1	1	1	1	2	1	1	3	5	1
96	19	2	2	3	1	3	3	1	1	2	6	5	2	16	0	0	1	1	2	2	2	5	1	1	2	2	1	1	3	4	2	2	2	2	2	2	2	1
97	18	2	2	3	1	1	3	1	2	1	5	5	2	16	5	2	3	8	4	4	3	5	4	3	2	2	1	1	3	4	2	2	2	2	2	2	1	2	0	0	0	0	2 packets	3	1	2	2	2	2
98	19	1	2	3	1	2	1	4	2	1	1	6	1				1	1	1	1	1	1	1	1	2	2	1	1	3	4	1
98	19	1	2	3	1	1	3	1	3	2	5	6	1				1	1	1	1	1	1	1	1	1	2	1	1	3	4	1
100	17	1	2	3	1	1	3	1	4	2	5	6	1				1	1	1	1	1	1	1	1	1	2	1	1	3	4	1
101	18	2	2	4	1	1	3	1	3	3	6	5	2	7	2	1	2	8	2	4	4	4	4	3	3	2	1	1	3	5	2	2	2	2	2	2	1	2	0	0	0	0	1 packet	2	1	2	2	2	2
102	20	2	2	4	1	1	3	1	3	2	6	6	2	10	7	1	2	2	3	3	3	4	4	2	1	2	3	3	3	4	2	2	1	2	2	2	1	2	0	1 packets	0	0	1 packets	5	1	2	2	2	2
103	20	2	2	4	1	1	2	1	3	2	6	6	2	12	10	1	3	2	3	3	3	4	6	1	1	2	3	3	3	3	2	1	1	2	2	1	2	2	1 packet	1 packet	0	0	0	5	1	2	2	2	2
104	19	2	2	4	1	1	3	1	3	3	6	6	2	17	0	0	1	1	2	2	2	6	1	1	1	2	1	1	3	4	1
105	18	1	2	4	1	2	2	1	1	1	6	6	1				1	1	1	1	1	1	1	1	1	2	3	1	3	5	1
106	17	1	2	4	1	1	3	1	3	3	6	6	1				1	1	1	1	1	1	1	1	1	2	1	1	3	5	1
107	17	2	2	4	1	1	2	1	3	2	6	6	1				1	1	1	1	1	1	1	1	1	2	1	1	3	4	1
108	20	1	2	4	1	1	3	1	1	1	5	6	2	8	0	0	1	1	2	2	2	4	1	1	1	2	1	3	3	4	1
109	21	1	2	4	1	2	5	1	2	2	6	6	1				1	1	1	1	1	1	1	1	1	2	1	1	2	5	1
110	17	1	2	4	1	3	2	1	3	2	5	6	2	15	5	1	2	2	3	3	3	4	6	1	1	2	3	1	3	5	2	2	2	2	2	2	1	2	0	0	0	0	1 packet	1	1	2	2	2	2
111	18	2	2	4	1	1	5	1	3	3	1	6	1				1	1	1	1	1	1	1	1	1	2	1	4	2	4	1
112	17	2	2	4	1	2	3	1	1	1	6	6	2	14	30	20	3	5	3	4	4	6	7	3	3	1	4	3	1	1	2	1	1	2	2	2	2	2	10 packets	3 packets	0	0	0	3	1	2	1	2	2
113	18	1	2	4	1	3	3	1	2	2	6	5	2	8	0	0	1	1	2	2	2	6	1	1	1	2	1	3	3	4	1
114	19	1	2	4	1	1	5	1	2	2	6	6	1				1	1	1	1	1	1	1	1	1	2	1	1	3	5	1
115	20	2	2	4	1	2	3	1	3	3	2	2	2	19	15	5	3	4	3	3	3	4	7	3	2	1	3	4	2	1	2	1	2	1	1	2	2	2	7 packet	0	1 packet	1 packet	0	3	1	1	1	2	2
116	22	1	2	4	1	1	3	1	3	1	5	6	2	10	0	0	1	1	2	2	2	6	1	1	1	2	1	3	3	4	2	2	2	2	2	2	2	1
117	18	2	2	4	1	1	3	1	2	4	5	6	2	18	30	1	2	2	3	3	3	6	4	3	3	2	1	3	2	3	2	2	1	2	2	2	2	2	0	1 packet	0	0	0	5	1	2	2	2	2
118	19	2	2	4	1	1	3	1	3	3	5	6	1				1	1	1	1	1	1	1	1	1	2	1	2	3	4	1
119	18	1	2	4	1	2	3	1	3	3	6	6	1				1	1	1	1	1	1	1	1	1	2	1	4	2	4	1
120	21	1	2	4	1	1	1	1	1	1	6	6	2	19	0	0	1	1	2	2	2	4	1	1	1	2	2	2	3	4	2	2	2	2	2	2	2	1
121	17	1	2	4	1	1	2	1	1	2	6	6	2	10	0	0	1	1	2	2	2	4	1	1	1	2	1	2	2	4	2	2	2	2	2	2	2	1
122	18	1	2	3	1	1	2	1	2	1	7	6	2	10	0	0	1	1	2	2	2	4	1	1	1	2	3	4	2	4	2	2	2	2	2	2	2	1
123	18	1	2	4	1	1	3	1	2	1	6	6	2	11	0	0	1	1	2	2	2	3	1	1	1	2	1	3	3	4	2	2	2	2	2	2	2	1
124	16	2	2	4	1	1	3	1	3	2	6	6	1				1	1	1	1	1	1	1	1	3	2	1	2	2	4	1
125	17	2	2	4	1	3	5	1	4	2	6	6	2	10	20	4	2	6	3	3	3	3	4	3	1	2	3	3	2	1	2	2	1	2	2	2	2	2	0	2 packets	0	0	0	4	2	1	2	2	2
126	18	2	2	4	1	1	3	1	1	1	6	5	2	16	10	2	2	2	4	4	4	4	3	3	1	2	4	2	2	1	2	1	2	2	2	2	2	2	2 packets	0	0	0	0	4	1	2	2	2	2
127	20	1	2	4	1	2	2	1	3	2	6	6	2	15	0	0	1	1	2	2	2	3	1	1	1	2	1	1	3	4	2	2	2	2	2	2	2	1
128	20	1	2	4	1	1	2	1	1	2	5	6	1				1	1	1	1	1	1	1	1	1	2	1	1	3	4	1
129	18	1	2	4	1	1	2	1	3	2	5	6	1				1	1	1	1	1	1	1	1	1	2	3	3	3	4	1
130	18	1	2	4	1	1	2	1	1	1	6	6	1				1	1	1	1	1	1	1	1	1	2	1	1	3	4	1
131	17	1	2	3	1	3	2	1	2	2	6	6	1				1	1	1	1	1	1	1	1	1	2	1	1	3	4	1
132	18	2	2	4	1	2	2	1	3	2	5	6	2	18	30	10	2	3	3	3	4	6	7	3	1	2	1	1	2	1	2	2	1	2	2	2	2	2	0	5 packets	0	0	0	3	1	1	1	2	2
133	19	2	2	4	1	3	3	1	3	3	6	6	2	19	30	2	3	6	4	4	3	6	4	3	3	2	3	3	2	1	2	1	2	2	2	2	2	2	2 packets	0	0	0	0	3	1	2	2	2	2
134	19	1	2	4	1	1	2	1	2	1	7	6	2	13	0	0	1	1	2	2	2	2	1	1	1	2	2	4	3	4	2	2	2	2	2	2	2	1
135	18	1	2	4	1	2	2	1	1	1	6	6	2	14	1	1	2	2	3	3	3	6	6	1	1	2	1	4	3	2	2	2	2	2	2	2	1	2	0	0	0	0	1 packets	2	2	1	2	2	2
136	18	1	2	4	1	1	2	1	1	2	6	6	2	16	1	1	2	2	3	3	3	5	6	1	2	2	1	4	3	5	2	2	2	2	2	2	1	2	0	0	0	0	1 packets	1	2	1	2	2	2
137	18	1	2	4	1	1	2	1	2	1	6	6	2	15	1	1	2	2	3	3	3	5	6	1	2	2	1	1	2	5	2	2	2	2	2	2	1	2	0	0	0	0	1 packets	1	2	1	2	2	2
138	22	2	2	4	1	1	1	1	1	1	6	6	2	18	0	0	2	2	2	2	2	6	1	1	2	2	2	2	3	3	2	2	2	2	2	2	2	1
139	19	2	2	4	1	1	3	1	3	1	6	6	2	8	3	1	2	2	3	4	3	4	4	3	2	2	4	4	3	1	2	2	2	2	2	2	1	2	0	0	0	0	1 packets	4	1	2	2	2	2
140	19	2	2	4	1	2	3	1	3	1	6	6	2	10	5	1	2	7	3	4	3	4	3	3	2	2	4	4	3	1	2	2	2	2	2	2	1	2	0	0	0	0	1 packets	5	1	2	2	2	2
141	21	2	2	4	1	1	3	1	1	1	6	6	2	10	2	22	3	4	3	4	4	3	1	2	1	2	4	4	3	1	2	2	2	2	2	2	1	2	0	0	0	0	1 packets	4	1	2	2	2	2
142	19	2	2	4	1	1	3	1	4	3	1	6	1				1	1	1	1	1	1	1	1	1	2	1	1	3	4	1
143	18	2	2	4	1	1	3	1	2	2	6	6	1				1	1	1	1	1	1	1	1	1	2	1	3	3	4	1
144	19	1	2	4	1	1	3	1	2	2	6	6	1				1	1	1	1	1	1	1	1	1	2	1	3	3	5	1
145	18	1	2	4	1	1	3	1	2	2	6	6	1				1	1	1	1	1	1	1	1	2	2	1	1	3	5	1
146	17	1	2	4	1	2	3	1	2	3	7	6	1				1	1	1	1	1	1	1	1	1	2	1	4	3	5	1
147	12	1	2	4	1	1	3	1	2	1	6	6	2	14	0	0	1	1	2	2	2	2	1	1	3	2	1	3	3	4	2	2	2	2	2	2	2	1
148	18	2	1	4	1	3	3	1	3	3	6	6	2	6	30	2	3	2	4	3	3	5	3	1	2	1	3	4	1	1	2	2	2	2	2	2	1	2	0	0	0	0	2 packets	5	1	2	2	2	2
149	16	1	1	4	1	1	3	1	3	2	6	5	1				1	1	1	1	1	1	1	1	3	2	1	3	3	5	1
150	17	1	1	4	1	1	3	1	3	1	6	5	1				1	1	1	1	1	1	1	1	3	2	1	3	3	5	1
151	17	1	1	4	1	1	3	1	2	1	6	5	1				1	1	1	1	1	1	1	1	3	2	1	3	3	4	1
152	16	1	1	4	1	1	3	1	3	3	6	5	1				1	1	1	1	1	1	1	1	3	2	1	3	3	4	1
153	17	1	1	4	1	2	3	1	3	1	6	5	1				1	1	1	1	1	1	1	1	3	2	1	3	2	4	1
154	16	1	1	4	1	2	3	1	4	3	6	6	2	15	0	0	1	1	2	2	2	3	1	1	1	2	1	4	3	5	2	2	2	2	2	2	2	1
155	16	1	1	4	1	1	3	1	1	2	6	6	1				1	1	1	1	1	1	1	1	1	2	1	4	3	5	1
156	17	1	1	4	1	1	3	1	1	2	6	6	1				1	1	1	1	1	1	1	1	1	2	1	4	3	5	1
157	16	1	1	4	1	1	3	1	4	4	6	6	1				1	1	1	1	1	1	1	1	1	2	1	4	3	5	1
158	17	1	1	4	1	2	2	1	2	2	6	5	1				1	1	1	1	1	1	1	1	1	2	1	1	3	5	1
159	16	1	1	4	1	2	3	1	2	1	6	5	1				1	1	1	1	1	1	1	1	1	2	2	1	3	5	1
160	16	1	1	4	1	3	3	1	2	2	6	6	2	14	0	0	2	2	2	2	2	6	1	1	1	2	1	1	3	4	2	2	2	2	2	2	2	1
161	17	2	1	4	1	3	3	1	2	2	6	6	1				1	1	1	1	1	1	1	1	1	2	2	1	3	4	1
162	17	1	1	4	1	2	3	1	1	2	6	6	1				1	1	1	1	1	1	1	1	1	2	1	1	3	5	1
163	17	1	1	4	1	1	3	1	3	1	5	6	1				1	1	1	1	1	1	1	1	1	1	1	1	3	5	1
164	16	1	1	4	1	2	3	1	1	1	6	5	1				1	1	1	1	1	1	1	1	1	2	1	1	3	5	1
165	17	1	1	4	1	1	2	1	3	1	6	5	1				1	1	1	1	1	1	1	1	1	2	1	1	1	5	1
166	16	1	1	4	1	1	2	1	3	2	6	6	1				1	1	1	1	1	1	1	1	1	2	1	4	3	5	1
167	20	1	1	4	1	3	2	1	2	3	6	6	1				1	1	1	1	1	1	1	1	1	2	1	4	3	5	1
168	17	1	1	4	1	2	3	1	2	1	5	6	1				1	1	1	1	1	1	1	1	1	1	1	1	3	5	1
169	19	1	1	4	1	1	3	1	1	1	6	6	1				1	1	1	1	1	1	1	1	1	2	1	1	3	5	1
170	20	1	1	4	1	1	2	1	2	1	6	5	1				1	1	1	1	1	1	1	1	1	2	1	1	3	4	1
171	18	2	1	4	1	1	3	1	1	1	6	6	1				1	1	1	1	1	1	1	1	1	2	1	2	2	4	1
172	19	2	1	4	1	1	3	1	1	2	6	6	2	18	1	2	2	2	3	3	3	4	6	1	2	2	3	3	3	1	2	2	2	2	2	2	1	2	0	0	0	0	2 packets	4	2	1	2	2	2
173	19	2	1	4	1	2	2	1	3	1	6	6	2	16	6	2	2	2	4	4	4	4	4	3	3	2	4	4	1	1	2	2	2	2	2	2	1	2	0	0	0	0	5 packets	5	1	2	2	2	2
174	18	1	1	4	1	1	2	4	3	3	7	6	2	17	0	0	1	1	2	2	2	6	1	1	1	2	1	4	2	4	2	2	2	2	2	2	2	1
175	18	1	1	4	1	3	1	1	1	2	6	7	2	15	0	0	1	1	2	2	2	4	1	1	1	2	1	3	3	4	2	2	2	2	2	2	2	1
176	17	2	1	4	1	1	3	1	2	1	5	6	2	10	4	1	2	2	3	3	3	4	4	3	2	2	1	4	3	3	2	2	2	2	2	2	1	2	0	0	0	0	1 packets	3	2	1	2	2	2
177	18	2	1	4	1	1	3	1	2	2	6	6	2	15	5	1	2	8	4	3	3	3	2	2	3	2	2	2	3	4	2	2	2	2	2	2	1	2	0	0	0	0	1 packet	4	1	2	2	2	2
178	18	1	1	4	1	1	3	1	2	1	6	6	2	11	3	1	2	2	3	4	3	6	4	3	1	2	1	1	3	4	2	2	2	2	2	2	1	2	0	0	0	0	1 packets	2	2	1	2	2	2
179	18	2	1	4	1	1	3	1	2	2	6	6	2	14	0	0	2	2	2	3	2	6	1	1	3	2	2	1	3	4	2	2	2	2	2	2	2	1
180	18	2	1	4	1	1	3	1	2	2	6	6	2	7	3	1	2	2	4	4	4	4	4	3	2	2	1	4	3	3	2	2	2	2	2	2	1	2	0	0	0	0	1 packet	3	1	2	2	2	2
181	16	1	1	4	1	2	3	1	4	3	5	6	2	13	1	1	2	2	4	4	4	4	4	3	2	2	2	3	3	1	2	2	2	2	2	2	1	2	0	0	0	0	1 packet	3	1	2	2	2	2
182	18	1	1	4	1	2	2	1	3	1	6	6	1				1	1	1	1	1	1	1	1	3	2	1	4	2	5	1
183	18	2	1	4	1	2	3	1	1	1	6	6	2	15	5	1	2	8	3	3	3	3	4	3	3	2	2	4	3	5	2	2	2	2	2	2	1	2	0	0	0	0	1 packet	1	2	2	1	2	2
184	16	2	1	4	1	1	3	1	2	1	6	6	2	12	15	2	2	8	3	3	3	4	4	2	2	2	2	4	3	4	2	2	2	2	2	2	1	2	0	0	0	0	1 packet	4	2	2	1	2	2
185	18	2	1	4	1	1	3	1	3	3	5	6	2	6	30	1	3	2	4	4	3	5	6	3	2	2	3	4	3	1	2	2	2	2	2	2	1	2	0	0	0	0	1 packet	5	1	2	2	2	2
186	16	2	1	4	1	2	2	1	2	1	6	6	2	15	0	0	1	1	2	2	2	4	1	1	3	2	2	3	2	4	2	2	2	2	2	2	2	1
187	18	2	1	4	1	1	3	1	2	3	6	6	2	15	2	2	2	2	3	3	3	3	4	3	1	2	3	3	3	5	2	2	2	2	2	2	1	2	0	0	0	0	2 packet	5	2	2	2	2	1
188	17	1	1	4	1	1	2	1	2	1	6	6	2	15	7	2	2	3	3	3	3	6	4	3	3	2	1	4	3	3	2	1	2	2	2	2	1	2	2 packets	0	0	0	1 packet	1	1	2	2	2	2
189	16	1	1	4	1	1	5	1	3	3	6	5	2	13	0	0	1	1	2	2	2	5	1	1	1	2	1	4	3	3	2	2	2	2	2	2	2	1
190	18	2	1	4	1	1	3	1	1	2	6	5	2	10	30	5	4	3	4	3	4	4	4	3	2	1	3	3	2	1	2	2	2	2	1	2	2	2	0	0	0	1 packet	0	1	1	2	2	2	2
191	20	2	1	4	1	1	3	1	3	2	6	6	2	8	30	6	3	5	3	3	3	5	2	3	2	2	4	4	2	1	2	1	1	2	2	2	1	2	4 packets	2 packets	0	0	1 packets	1	1	1	2	2	2
192	15	1	1	4	1	1	2	1	1	1	6	6	2	11	0	0	1	1	2	2	2	3	1	1	1	2	2	4	3	4	2	2	2	2	2	2	2	1
193	16	1	1	4	1	1	5	1	2	1	6	5	2	14	0	0	1	1	2	2	2	5	1	1	1	2	1	4	3	5	2	2	2	2	2	2	2	1
194	17	1	1	4	1	2	3	1	3	3	5	6	1				1	1	1	1	1	1	1	1	2	2	1	4	2	5	1
195	18	2	1	4	1	2	3	1	2	2	6	6	1				1	1	1	1	1	1	1	1	1	2	1	2	3	4	1
196	17	1	1	4	1	1	2	1	1	1	6	6	2	16	0	0	1	1	2	3	2	4	1	1	1	2	3	4	2	5	2	2	2	2	2	2	2	1
197	18	1	1	4	1	2	2	1	1	1	7	5	2	16	0	0	1	1	2	3	2	6	1	1	1	2	3	4	2	5	2	2	2	2	2	2	2	1
198	17	1	1	4	1	2	2	1	3	3	6	6	2	15	0	0	1	1	2	3	2	4	1	1	1	2	1	4	2	5	2	2	2	2	2	2	2	1
199	16	1	1	4	1	1	2	1	2	1	6	5	2	13	0	0	1	1	2	2	2	5	1	1	1	2	2	4	3	5	2	2	2	2	2	2	2	1
200	17	1	1	4	1	1	2	1	2	1	6	6	2	8	0	0	1	1	2	2	2	2	1	1	1	2	1	1	2	5	2	2	2	2	2	2	2	1
201	17	1	1	4	1	1	3	1	2	3	6	6	2	10	0	0	1	1	2	2	2	6	1	1	1	2	1	4	2	4	2	2	2	2	2	2	2	1
202	17	1	1	4	1	1	3	1	1	2	6	6	2	14	12	1	3	8	3	3	3	4	4	2	1	2	1	1	3	4	2	2	2	2	2	2	1	2	0	0	0	0	1 packet	1	1	2	2	2	2
203	16	1	1	4	1	1	2	1	1	1	5	5	1				1	1	1	1	1	1	1	1	1	2	1	4	2	5	2	2	2	2	2	2	2	1
204	18	1	1	4	1	1	2	1	2	1	6	5	2	14	0	0	1	1	2	2	2	4	1	1	3	2	3	4	3	4	2	2	2	2	2	2	2	1
205	18	2	1	4	1	2	3	1	1	3	6	6	1				1	1	1	1	1	1	1	1	3	2	2	4	3	5	1
206	17	1	1	4	1	1	3	1	1	1	5	6	2	13	12	1	2	2	3	3	3	3	4	3	2	2	3	3	3	1	2	2	2	2	2	2	1	2	0	0	0	0	1 packet	2	1	2	2	2	2
207	16	2	1	4	1	1	4	3	6	4	3	6	2	12	0	0	1	1	2	2	2	6	1	1	1	2	1	4	3	5	2	2	2	2	2	2	2	1
208	18	2	1	4	1	3	3	1	2	2	5	6	2	10	0	0	1	1	2	3	2	6	1	3	1	2	2	4	3	5	2	2	2	2	2	2	2	1
209	17	1	1	4	1	1	2	1	3	1	6	6	2	10	30	5	2	4	3	3	3	4	4	3	1	2	3	3	3	1	2	2	2	2	2	2	1	2	0	0	0	0	2 packets	5	1	2	2	2	2
210	15	2	1	4	1	1	3	1	3	3	8	6	2	12	3	2	2	8	3	3	3	4	6	3	1	2	1	1	3	4	2	2	2	2	2	2	1	2	0	0	0	0	1 packet	2	2	2	1	2	2
211	16	2	1	4	1	1	3	1	3	1	6	6	2	10	20	2	3	7	3	3	3	4	4	2	2	2	2	4	3	4	2	2	2	2	2	2	1	2	0	0	0	0	1 packet	4	2	2	1	2	2
212	18	1	1	1	2	2	5	1	3	3	5	6	2	15	0	0	2	2	2	2	2	6	1	1	3	2	1	1	3	4	2	2	2	2	2	2	2	1
213	19	2	1	1	2	2	3	1	2	2	6	5	2	14	5	2	2	2	3	3	3	4	6	2	2	2	2	2	3	4	2	2	1	2	2	2	2	2	0	1 packet	0	0	0	2	1	2	2	2	2
214	17	1	1	1	2	2	3	1	3	3	6	6	2	10	1	1	2	8	3	3	3	3	4	3	3	2	3	4	3	3	2	2	2	2	2	2	1	2	0	0	0	0	1 packet	3	1	2	2	2	2
215	18	1	1	1	2	2	3	3	3	3	6	6	2	11	1	1	2	8	4	3	3	3	4	3	3	2	3	4	3	2	2	2	2	2	2	2	1	2	0	0	0	0	1 packet	3	1	2	2	2	2
216	17	1	1	1	2	2	2	1	2	3	6	6	2	12	0	0	2	2	2	2	2	6	1	1	3	2	2	2	3	4	2	2	2	2	2	2	2	1
217	18	1	1	1	2	2	3	1	3	1	6	6	2	10	1	1	2	8	2	4	4	4	7	1	3	2	3	3	3	5	2	2	2	2	2	2	1	2	0	0	0	0	1 packet	3	1	2	2	2	2
218	18	1	1	1	2	2	3	1	4	3	6	6	2	11	0	0	2	8	2	2	2	3	1	1	3	2	3	3	3	3	2	2	2	2	2	2	1	2	0	0	0	0	1 packet	3	1	2	2	2	2
219	19	1	1	1	2	1	2	1	3	1	6	6	2	10	0	0	2	2	2	2	2	6	1	1	3	2	2	2	3	4	2	2	2	2	2	2	2	1
220	18	1	1	1	2	1	3	1	3	3	6	6	1				1	1	1	1	1	1	1	1	3	2	1	1	3	4	1
221	17	1	1	1	2	1	3	1	3	3	5	6	2	11	0	0	2	2	2	2	2	6	1	1	3	2	1	1	3	4	2	2	2	2	2	2	1	2	0	0	0	0	2 packets	1	1	2	2	2	2
222	17	1	1	1	2	1	3	1	5	3	2	6	2	12	0	0	2	2	2	2	2	6	1	1	3	2	1	1	3	4	2	2	2	2	2	2	2	1
223	17	2	1	1	2	2	3	1	3	2	6	6	1				1	1	1	1	1	1	1	1	2	2	1	1	2	5	1
224	15	1	1	1	2	1	5	1	3	1	7	6	2	8	22	22	2	2	2	2	2	2	6	1	2	2	1	1	3	4	2	2	2	2	2	2	2	1
225	17	1	1	1	2	1	5	1	3	2	6	6	2	15	0	0	2	2	3	3	3	6	1	1	2	2	1	1	3	4	2	2	1	2	2	2	2	2	0	1 packet	0	0	0	1	1	2	2	2	2
226	17	1	1	1	2	2	2	1	2	1	8	6	2	7	0	0	2	2	2	2	2	6	1	1	1	2	1	2	3	4	2	2	2	2	2	2	2	1
227	18	2	1	1	2	1	5	1	4	2	6	6	2	5	2	1	2	2	3	3	3	4	6	3	3	2	2	2	2	4	2	2	2	2	2	2	1	2	0	0	0	0	1 piece	1	1	2	2	2	2
228	19	2	1	1	2	2	3	1	3	1	7	6	2	11	10	2	2	2	3	3	3	3	4	3	3	2	4	2	2	1	2	2	2	2	2	2	1	2	0	0	0	0	2 packets	5	1	2	2	2	2
229	19	1	1	1	2	1	3	1	3	3	5	6	2	16	0	0	2	2	2	2	2	6	1	3	3	2	2	4	3	4	2	2	2	2	2	2	2	1
230	17	1	1	1	2	1	3	1	3	3	5	6	2	15	0	0	2	2	2	2	2	6	1	1	3	2	4	3	3	4	2	2	2	2	2	2	2	1
231	18	1	1	1	2	1	3	1	2	2	6	1	2	15	30	5	4	5	4	4	4	5	4	3	3	2	4	4	1	1	2	1	1	1	1	2	2	2	10packets	4 packets	4 packets	3 packets	0	5	2	2	1	2	2
232	17	2	1	1	2	1	3	1	1	1	5	6	2	14	30	20	4	3	4	3	4	4	4	3	1	2	4	4	1	2	2	1	2	2	2	2	2	2	20 packets	0	0	0	0	5	1	2	2	2	2
233	17	2	1	1	2	2	2	1	3	3	5	6	1				1	1	1	1	1	1	1	1	2	2	1	2	3	5	1
234	18	2	1	1	2	1	2	1	1	1	6	6	2	10	5	1	2	2	4	3	3	3	6	1	1	2	2	3	2	4	2	2	2	2	2	2	1	2	0	0	0	0	1 packet	4	2	1	2	2	2
235	18	1	1	1	2	1	3	1	5	2	6	6	2	15	0	0	2	2	2	3	2	6	1	1	3	2	4	3	2	4	2	2	2	2	2	2	2	1
236	18	1	1	1	2	1	3	1	5	5	6	6	2	15	0	0	2	2	2	3	3	6	1	1	3	2	4	3	2	4	2	2	2	2	2	2	2	1
237	18	1	1	1	2	1	5	1	3	3	5	6	2	16	0	0	2	2	2	3	3	4	1	3	3	2	3	4	2	5	2	2	2	2	2	2	2	1
238	18	2	1	1	2	1	5	1	2	1	8	6	2	8	7	1	2	2	3	3	3	5	6	1	2	1	3	1	3	5	2	2	2	2	2	2	1	2	0	0	0	0	1 packet	5	1	2	2	2	2
239	17	2	1	1	2	1	2	1	2	1	5	6	2	12	0	0	2	2	2	2	2	5	1	1	1	2	1	3	1	5	2	2	2	2	2	2	2	1
240	20	2	1	1	2	1	3	1	1	2	6	6	2	9	30	4	3	4	4	3	3	3	4	3	2	2	4	3	3	1	2	1	1	2	2	2	1	2	3 packets	2 packets	0	0	2 packets	5	1	2	2	2	2
241	18	2	1	1	2	3	3	1	2	2	5	6	2	16	0	0	1	1	2	2	2	5	1	1	1	2	1	3	3	5	2	2	2	2	2	2	2	1
242	19	2	1	1	2	1	3	1	2	2	6	6	2	8	30	10	4	4	4	4	4	6	4	3	2	2	4	3	1	1	2	1	1	2	2	2	1	2	10 packets	2 packets	0	0	2 packets	5	1	2	2	2	2
243	17	1	1	1	2	2	2	2	2	2	6	6	2	13	0	0	1	1	2	2	2	6	1	1	3	2	4	4	2	5	2	2	2	2	2	2	2	1
244	17	1	1	1	2	1	5	1	3	3	6	6	2	13	0	0	2	2	2	2	2	6	1	1	3	2	1	4	2	4	2	2	2	2	2	2	2	1
245	18	1	1	1	2	1	3	1	5	3	3	6	2	14	0	0	2	2	2	3	2	6	1	1	3	2	3	2	2	4	2	2	2	2	2	2	1	2	0	0	0	0	1 packet	1	2	2	1	2	2
246	19	2	1	1	2	1	3	1	2	1	6	6	2	10	12	2	2	2	4	4	4	4	6	3	3	2	3	3	1	1	2	2	1	2	2	2	2	2	0	5 packets	0	0	0	5	1	2	2	2	2
247	18	1	1	1	2	2	3	1	3	3	6	6	2	14	0	0	1	1	2	2	2	6	1	1	3	2	3	4	2	5	2	2	2	2	2	2	2	1
248	18	1	1	1	2	3	3	1	2	2	6	6	2	12	0	0	1	1	3	3	3	6	1	1	3	2	3	4	2	5	2	2	2	2	2	2	2	1
249	17	1	1	1	2	1	4	3	3	4	5	1	2	13	1	1	2	2	3	3	3	6	6	1	3	2	3	4	2	5	2	2	2	2	2	2	1	2	0	0	0	0	1 packet	2	2	1	2	2	2
250	19	2	1	1	2	2	3	1	3	2	1	6	2	15	2	2	2	2	3	3	3	4	6	2	2	2	2	2	3	4	2	2	1	2	2	2	2	2	0	1 packet	0	0	0	1	1	2	2	2	2
251	17	1	1	1	2	1	2	1	2	1	6	9	1				1	1	1	1	1	1	1	3	2	2	1	1	2	5	1
252	19	1	1	1	2	1	3	1	2	1	6	6	1				1	1	1	1	1	1	1	3	3	2	1	1	2	5	1
253	18	1	1	1	2	1	3	1	2	1	6	6	1				1	1	1	1	1	1	1	3	3	2	1	1	2	5	1
254	18	1	1	1	2	1	2	1	2	2	6	6	1				1	1	1	1	1	1	1	1	1	2	2	4	1	2	1
255	17	1	1	1	2	1	2	1	2	2	7	6	1				1	1	1	1	1	1	1	1	1	2	1	4	1	4	1
256	15	1	1	1	2	1	3	1	3	3	5	6	1				1	1	1	1	1	1	1	1	1	1	2	1	1	4	1
257	16	1	1	1	2	1	3	1	3	1	8	6	1				1	1	1	1	1	1	1	1	1	2	1	4	1	4	1
258	18	1	1	1	2	1	3	1	3	2	6	6	1				1	1	1	1	1	1	1	3	1	2	1	4	1	4	1
259	18	1	1	1	2	3	3	1	3	1	8	6	1				1	1	1	1	1	1	1	1	1	2	1	3	1	4	1
260	18	1	1	1	2	1	4	3	3	1	5	6	1				1	1	1	1	1	1	1	1	1	2	1	4	1	4	1
261	17	1	1	1	2	3	2	1	1	1	6	5	1				1	1	1	1	1	1	1	1	3	2	1	4	2	4	1
262	17	2	1	1	2	2	2	1	3	2	6	6	1		0	0	1	1	1	1	1	1	1	1	1	1	2	1	3	2	1	2	2	2	2	2
263	17	2	1	1	2	2	2	1	2	2	6	6	2	12	0	0	2	2	3	3	3	3	3	2	2	2	2	2	3	2	2	1	2	2	2	2	2	2	1 packet	0	0	0	0	3	1	2	2	2	2
264	16	2	1	1	2	2	2	1	2	2	5	6	2	12	15	1	2	2	4	4	2	4	4	3	2	2	1	4	2	5	2	1	2	2	2	2	2	2	1 packet	0	0	0	0	2	1	1	2	2	2
265	19	1	1	1	2	1	2	1	3	1	6	6	1				1	1	1	1	1	1	1	1	1	2	1	3	2	4	1
266	18	2	1	1	1	2	3	1	4	3	6	6	1				1	1	1	1	1	1	1	1	3	2	1	4	3	5	1
267	17	1	1	1	2	2	3	1	3	2	6	6	1				1	1	1	1	1	1	1	1	3	2	1	3	2	4	1
268	16	1	1	1	2	1	3	1	2	2	7	6	1				1	1	1	1	1	1	1	1	3	2	1	4	3	4	1
269	17	1	1	1	2	1	3	1	2	2	6	6	1				1	1	1	1	1	1	1	1	3	2	1	4	3	4	1
270	19	2	1	1	2	2	1	1	1	1	7	6	1				1	1	1	1	1	1	1	1	1	2	1	1	1	4	1
271	17	2	1	1	2	2	3	1	3	3	5	6	1				1	1	1	1	1	1	1	1	1	2	1	4	3	5	1
272	16	2	1	1	2	2	3	1	5	3	5	6	1				1	1	1	1	1	1	1	1	1	2	1	2	3	5	1
273	16	1	1	1	2	1	3	1	3	2	5	6	1				1	1	1	1	1	1	1	1	1	2	1	3	2	4	1
274	22	2	1	1	2	1	3	1	1	1	5	5	1				1	1	1	1	1	1	1	1	1	2	1	3	3	4	1
275	17	2	1	1	2	1	2	1	1	1	6	6	1				1	1	1	1	1	1	1	1	1	2	1	1	2	4	1
276	16	2	1	1	2	2	2	1	1	1	5	6	1				1	1	1	1	1	1	1	1	1	2	1	1	2	4	1
277	18	2	1	1	2	1	3	1	1	2	7	6	1				1	1	1	1	1	1	1	1	1	2	1	2	3	4	1
278	18	2	1	1	2	1	3	1	1	2	6	6	1				1	1	1	1	1	1	1	1	2	2	1	4	2	5	1
279	16	2	1	1	2	1	2	1	1	2	7	6	1				1	1	1	1	1	1	1	1	2	2	1	4	2	5	1
280	20	2	2	1	2	1	3	1	3	4	6	6	1				1	1	1	1	1	1	1	1	2	2	1	1	1	3	1
281	20	2	2	1	2	1	2	1	3	3	6	6	1				1	1	1	1	1	1	1	1	1	2	2	2	1	3	1
282	20	2	2	1	2	1	2	1	3	3	6	6	2	19	30	5	3	5	4	4	3	4	2	3	1	2	4	2	1	1	2	1	1	2	2	2	1	2	10 packets	1 packet	0	0	1 packet	5	1	2	2	2	2
283	21	2	2	1	2	1	2	1	1	1	6	6	2	15	0	0	2	2	3	3	3	3	1	1	2	2	1	4	3	5	2	2	2	2	2	2	1	2	0	0	0	0	1 packet	4	1	2	2	2	2
284	18	2	2	1	2	2	3	1	3	1	6	6	2	17	1	1	2	7	3	3	3	3	4	2	2	2	1	4	1	5	2	1	2	2	2	2	1	2	1 packet	0	0	0	1 packet	4	1	2	2	2	2
285	20	2	2	1	2	2	3	1	3	1	6	6	2	20	0	0	1	1	2	2	2	6	1	1	1	2	1	1	1	5	2	2	2	2	2	2	2	1
286	18	2	2	1	2	2	3	1	1	1	6	6	2	11	30	3	3	3	3	3	3	5	2	3	3	2	4	2	1	1	2	1	1	1	2	2	2	2	1 packet	1 packet	1 packet	0	0	1	1	2	2	2	2
287	18	2	2	1	2	2	3	1	2	1	6	6	2	10	0	0	1	1	2	2	2	6	1	1	2	2	1	3	2	3	2	2	2	2	2	2	2	1
288	17	2	2	1	2	1	3	1	1	1	6	6	2	12	0	0	1	1	2	2	2	6	1	1	2	2	1	3	3	3	2	2	2	2	2	2	2	1
289	17	2	2	1	2	1	3	1	2	1	5	6	1				1	1	1	1	1	1	1	1	2	2	1	3	3	4	1
290	18	2	2	1	2	1	3	1	3	2	5	6	2	12	0	0	1	1	2	2	2	6	1	1	3	2	1	3	3	4	2	2	2	2	2	2	2	1
291	17	2	2	1	2	1	3	1	1	3	6	6	1				1	1	1	1	1	1	1	1	2	2	1	3	3	4	1
292	17	2	2	1	2	1	3	1	2	1	6	6	2	10	0	0	1	1	2	2	2	6	1	1	3	2	1	3	3	4	2	2	2	2	2	2	2	1
293	18	1	2	1	2	1	3	1	2	2	5	6	2	16	0	0	1	1	2	2	2	5	1	1	2	2	2	4	3	4	2	2	2	2	2	2	2	1
294	17	1	2	1	2	1	3	1	2	1	6	6	2	13	0	0	1	1	2	2	2	6	1	1	1	2	1	4	3	4	2	2	2	2	2	2	2	1
295	17	1	2	1	2	1	3	1	2	1	6	6	2	15	0	0	2	2	2	3	2	6	1	1	1	2	1	4	3	4	2	2	2	2	2	2	2	1
296	18	1	2	1	2	1	4	3	2	2	5	6	2	15	1	1	2	2	3	4	3	5	2	3	2	2	2	4	3	4	2	2	2	2	2	2	1	2	0	0	0	0	1 packet	1	1	2	2	2	2
297	18	1	2	1	2	1	4	3	2	2	5	6	2	16	0	0	2	2	3	3	3	6	1	1	2	2	3	4	3	4	2	1	1	2	2	2	2	2	1 packet	1 packet	0	0	0	1	1	2	2	2	2
298	18	1	2	1	2	1	1	1	3	3	6	6	2	15	0	0	2	2	2	2	2	6	1	1	2	2	2	4	3	4	2	2	2	2	2	2	2	1
299	18	1	2	1	2	1	2	1	2	1	6	6	1				2	2	2	3	2	6	1	1	1	2	1	3	3	4	2	2	2	2	2	2	2	1
300	18	1	2	1	2	1	4	3	2	1	5	6	2	15	0	0	1	1	2	2	2	6	1	1	2	2	3	4	3	1	2	2	2	2	2	2	2	1
301	19	1	2	1	2	1	3	1	2	1	6	6	2	10	0	0	2	2	2	3	2	6	1	1	1	2	2	3	3	3	2	2	2	2	2	2	1	2	0	0	0	0	1 packet	1	1	2	2	2	2
302	19	2	2	1	2	2	3	1	1	2	6	6	2	10	0	0	1	1	2	2	2	6	1	1	1	2	1	3	2	3	2	2	2	2	2	2	2	1
303	18	1	2	1	2	2	3	1	1	1	5	6	1				1	1	1	1	1	1	1	1	2	2	1	1	3	4	1
304	18	1	1	2	1	2	1	3	1	1	8	5	1				1	1	1	1	1	1	1	1	2	2	1	1	3	4	1
305	18	1	2	1	2	1	3	1	3	2	6	6	1				1	1	1	1	1	1	1	1	2	2	1	1	3	4	1
306	18	1	2	1	2	1	3	1	3	2	5	6	2	5	0	11	2	2	2	2	2	6	1	1	3	2	1	4	2	5	2	2	2	2	2	2	2	1
307	17	1	2	1	2	1	3	1	3	3	7	6	2	9	1	1	2	2	3	3	3	6	4	3	2	2	2	3	1	5	2	2	2	2	2	2	1	2	0	0	0	0	1 packet	4	1	2	2	2	2
308	18	1	2	1	2	1	3	1	1	1	6	6	2	12	0	0	2	2	2	3	2	6	1	1	3	2	1	1	3	4	2	2	2	2	2	2	1	2	0	0	0	0	1 piece	4	1	2	2	2	2
309	18	1	2	1	2	1	3	1	3	2	5	6	1				1	1	1	1	1	1	1	1	1	2	1	3	3	2	1
310	17	1	2	1	2	1	3	1	3	2	5	6	1				1	1	1	1	1	1	1	1	1	2	2	2	3	4	1
311	19	1	2	1	2	1	2	1	1	1	7	6	2	10	0	0	2	2	2	3	2	4	1	1	1	2	2	2	3	4	2	2	2	2	2	2	1	2	0	0	0	0	1 piece	1	2	2	2	1	2
312	18	1	2	1	2	2	3	1	2	2	8	6	2	16	1	1	2	2	3	4	3	5	2	3	2	2	2	2	3	4	2	2	2	2	2	2	1	2	0	0	0	0	1 packet	1	1	2	2	2	2
313	18	2	2	1	2	1	5	1	3	2	1	6	1				1	1	1	1	1	1	1	1	3	2	1	2	3	5	1
314	19	2	2	1	2	1	3	1	3	2	5	6	2	17	2	1	2	7	4	4	3	3	6	3	2	1	3	3	1	3	2	2	2	2	2	2	1	2	0	0	0	0	1 packet	5	1	2	2	2	2
315	20	1	2	1	2	1	3	1	5	3	1	6	1				1	1	1	1	1	1	1	1	3	2	1	1	1	5	1
316	20	2	2	1	2	2	3	1	5	1	1	6	2	19	0	0	2	7	3	3	3	6	1	1	2	2	3	4	1	4	2	2		2	2	2	2	1	0		0	0	0
317	20	2	2	1	2	1	4	3	4	2	5	6	2	20	5	1	2	2	3	3	3	6	4	3	3	2	4	4	1	4	2	2	2	2	2	2	1	2	0	0	0	0	1 packet	5	1	2	2	2	2
318	20	1	2	1	2	1	3	1	3	3	6	6	1				1	1	1	1	1	1	1	1	3	2	1	4	1	5	1
319	19	2	2	1	2	1	3	1	2	1	5	6	2	17	5	1	1	1	3	3	3	4	6	1	3	2	3	1	3	4	2	2	2	2	2	2	1	2	0	0	0	0	1 packet	2	2	1	2	2	2
320	18	2	2	1	2	1	3	1	3	1	6	6	2	15	20	1	2	2	4	3	3	4	6	3	3	2	4	4	3	3	2	2	2	2	2	2	1	2	0	0	0	0	1 packet	2	1	2	2	2	2
321	12	1	2	1	2	1	3	1	1	1	6	6	1				1	1	1	1	1	1	1	1	3	2	1	2	3	4	1
322	19	1	2	1	2	2	3	1	3	3	6	6	1				1	1	1	1	1	1	1	1	3	2	2	3	3	4	1
323	19	2	2	1	2	1	3	1	2	3	5	6	2	16	20	2	2	4	4	4	3	4	6	3	2	2	3	3	3	4	2	1	1	2	2	2	2	2	2 packet	1 packet	0	0	0	5	1	2	1	2	2
324	18	1	2	1	2	2	5	1	2	2	5	6	2	15	5	1	3	2	4	4	3	6	6	1	3	2	4	2	3	3	2	2	1	2	2	2	2	2	0	1 packet	0	0	0	1	1	2	2	2	2
325	19	1	2	1	2	1	5	1	3	3	1	6	1				1	1	1	1	1	1	1	1	1	2	2	4	2	5	1
326	18	2	2	1	2	1	3	1	3	3	5	6	1				1	1	1	1	1	1	1	1	1	2	1	1	3	4	1
327	19	2	2	1	2	1	1	1	2	2	6	6	1				1	1	1	1	1	1	1	1	3	2	2	4	2	4	1
328	19	2	2	1	2	2	3	1	1	1	6	6	1				1	1	1	1	1	1	1	1	3	1	1	1	3	4	1
329	23	2	2	1	2	1	3	1	3	1	6	6	2	12	30	5	3	6	3	3	3	6	2	2	3	2	4	4	3	1	2	2	1	2	2	2	2	2	0	5 packet	0	0	0	4	2	2	1	2	2
330	22	2	2	1	2	2	4	3	1	1	6	6	1				1	1	1	1	1	1	1	1	3	2	1	1	2	4	1
331	20	2	2	1	2	2	4	3	1	1	6	6	1				1	1	1	1	1	1	1	1	3	2	1	1	2	4	1
332	18	2	2	1	2	1	3	1	2	2	5	6	2	13	6	1	2	2	3	3	3	4	6	3	3	2	1	1	3	4	2	2	2	2	2	2	1	2	0	0	0	0	1 packet	4	2	2	1	2	2
333	17	2	2	1	2	1	3	1	2	4	5	6	2	12	3	1	2	2	3	3	3	5	6	2	2	2	1	3	2	5	2	2	1	2	2	2	2	2	0	1 packet	0	0	0	4	2	2	1	2	2
334	19	2	2	1	2	1	1	1	2	2	5	6	1				1	1	1	1	1	1	1	1	3	2	1	3	3	5	1
335	19	2	2	1	2	2	3	1	2	2	5	6	1				1	1	1	1	1	1	1	1	3	2	4	3	3	5	1
336	18	1	2	1	2	1	2	1	3	3	6	6	1				1	1	1	1	1	1	1	1	1	2	1	4	2	4	1
337	17	1	2	1	2	1	1	1	6	5	1	5	1				1	1	1	1	1	1	1	1	3	2	1	3	3	5	1
338	20	1	2	1	2	1	3	1	1	2	8	6	1				1	1	1	1	1	1	1	1	1	2	1	4	3	5	1
339	20	1	2	1	2	1	3	1	3	3	5	6	2	12	2	1	2	2	3	3	3	4	4	3	3	2	3	3	3	3	2	2	2	2	2	2	1	2	0	0	0	0	2 pieces	1	1	2	2	2	2
340	17	1	2	1	2	1	3	1	3	3	6	2	2	13	13	1	2	2	3	3	3	4	4	3	3	2	3	3	3	3	2	2	2	2	2	2	1	2	0	0	0	0	1 piece	1	1	2	2	2	2
341	18	1	2	1	2	1	3	1	4	3	5	6	1				1	1	1	1	1	1	1	1	3	2	1	3	3	5	1
342	18	1	2	1	2	1	3	1	6	3	3	6	1				1	1	1	1	1	1	1	3	3	2	1	3	3	5	1
343	18	1	2	1	2	1	3	1	4	3	6	6	1				1	1	1	1	1	1	1	3	3	2	1	3	3	5	1
344	19	2	2	1	2	1	3	1	2	2	5	6	2	15	7	3	2	4	4	3	3	4	6	3	2	2	1	1	3	4	2	1	1	2	2	2	1	2	1 packet	2 packet	0	0	0	5	2	1	1	2	2
345	18	1	2	1	2	1	3	1	3	3	5	5	2	17	5	2	2	2	4	4	3	6	4	3	3	2	4	2	3	1	2	2	1	2	2	2	1	2	0	2 packet	0	0	1 packet	2	2	1	2	2	2
346	18	1	2	1	2	1	3	1	3	1	5	4	1				1	1	1	1	1	1	1	1	3	2	1	2	2	5	1
347	18	1	1	2	1	2	4	3	3	3	5	6	1				1	1	1	1	1	1	1	1	3	2	1	1	2	5	1
348	18	1	2	1	2	1	3	1	3	3	5	4	2	17	6	1	2	2	4	4	3	6	6	3	3	2	4	2	3	3	2	2	1	2	2	2	1	2	0	2 packet	0	0	1 packet	2	2	1	2	2	2
349	18	1	2	1	2	2	3	1	2	2	6	6	1				1	1	1	1	1	1	1	1	3	2	3	4	3	3	1
19	19	1	2	1	2	1	2	1	2	2	6	6	1				1	1	1	1	1	1	1	1	1	2	2	2	3	4	1
351	20	2	2	1	2	1	3	1	1	1	5	6	2	14	10	2	2	2	4	4	3	3	4	1	3	1	4	1	3	5	2	2	2	2	2	2	1	2	0	0	0	0	3 packet	2	1	2	2	2	2
352	18	1	2	1	2	2	3	1	2	1	6	6	2	14	10	1	2	2	4	4	4	6	4	2	2	2	3	3	1	1	2	2	1	2	2	2	2	2	0	1 packet	0	0	0	2	1	1	2	2	2
353	21	2	2	1	2	1	2	1	2	2	8	6	2	12	30	1	2	2	4	4	4	3	4	3	3	2	4	4	3	1	2	2	1	2	2	2	2	2	0	2 packets	0	0	0	2	1	2	2	2	2
354	16	2	1	1	2	2	3	1	2	2	7	6	1				1	1	1	1	1	1	1	1	1	2	1	3	3	5	1
355	21	2	1	1	2	2	3	1	1	1	6	6	1				1	1	1	1	1	1	1	1	2	2	1	4	1	4	1
[truncated: 20 more columns]
